# Supplementary material for: Lipid Profiles from Dried Blood Spots Reveal Lipidomic Signatures of Newborns Undergoing Mild Therapeutic Hypothermia after Hypoxic-Ischemic Encephalopathy
Source: Nutrients. 2021 Nov 28;13(12):4301. doi: 10.3390/nu13124301 (PMC8703828; doi:10.3390/nu13124301)
Supplement: Supplementary file 1 [file nutrients-13-04301-s001.zip]

Archive with 1 entries (1 files):
- nutrients-1407762-supplementary.pdf
